# Supplementary material for: Surgical Prehabilitation in Patients with Gastrointestinal Cancers: Impact of Unimodal and Multimodal Programs on Postoperative Outcomes and Prospects for New Therapeutic Strategies—A Systematic Review
Source: Cancers (Basel). 2023 Mar 21;15(6):1881. doi: 10.3390/cancers15061881 (PMC10047365; doi:10.3390/cancers15061881)
Supplement: Supplementary file 1 [file cancers-15-01881-s001.zip]

Archive with 1 entries (1 files):
- cancers-2213572-supplementary.pdf
